# Supplementary material for: A Quantitative Proteomic Profile of the Nrf2-Mediated Antioxidant Response of Macrophages to Oxidized LDL Determined by Multiplexed Selected Reaction Monitoring
Source: PLoS One. 2012 Nov 16;7(11):e50016. doi: 10.1371/journal.pone.0050016 (PMC3500347; doi:10.1371/journal.pone.0050016)
Supplement: Table S1 — Full SRM descriptor used for the antioxidant and stress protein assay. The assay includes a set of 35 proteins. For each protein the table shows the parent m/z, product m/z, collision energy, start time, end time, polarity, and peptide sequence. The ThermoScientific TSQ Vantage triple quadrupole mass spectrometry system uses this table in a comma delimited form to program the instrument for the assay. The start time and end time refer to the scheduling of the retention window in which the peptide is detected. The additional tables for each protein in this document are used to manage the retention window scheduling to take into account any changes in the elution time for a peptide and/or changes one might want to make in the width of the window. The proteins included in the assay are listed in Tables 1 and 2. Two trypsin autolysis peptides are also included in the descriptor as retention markers. (XLSX) [file pone.0050016.s002.xlsx]

## Sheet: antioxidant protein final pinpo
556.801	464.758	18	12.4	17.4	1	SPPGQVTEAVK		Michael Kinter, Oklahoma Medical Research Foundation
556.801	513.285	22	12.4	17.4	1	SPPGQVTEAVK		Antioxidant and stress protein expression assay
556.801	646.377	22	12.4	17.4	1	SPPGQVTEAVK
556.801	774.435	22	12.4	17.4	1	SPPGQVTEAVK		Akr1b1 aldo-keto reductase family 1; member B3 (aldose reductase) [Mus musculus]
556.801	831.457	18	12.4	17.4	1	SPPGQVTEAVK
556.801	928.509	20	12.4	17.4	1	SPPGQVTEAVK			measured
556.801	1025.56	18	12.4	17.4	1	SPPGQVTEAVK			RT	RT adjust	for start/stop	start	stop
794.428	417.245	26	20.5	25.5	1	TIGVSNFNPLQIER			14.9	0	14.9	12.4	17.4
794.428	755.441	30	20.5	25.5	1	TIGVSNFNPLQIER			23	0	23	20.5	25.5
794.428	869.483	32	20.5	25.5	1	TIGVSNFNPLQIER
794.428	1016.55	30	20.5	25.5	1	TIGVSNFNPLQIER
794.428	1130.6	30	20.5	25.5	1	TIGVSNFNPLQIER
794.428	1217.63	30	20.5	25.5	1	TIGVSNFNPLQIER
451.751	331.208	16	14.1	19.1	1	TIEEVVGR		Aldh2 aldehyde dehydrogenase; mitochondrial precursor [Mus musculus]
451.751	430.277	16	14.1	19.1	1	TIEEVVGR
451.751	559.319	16	14.1	19.1	1	TIEEVVGR			measured
451.751	688.362	16	14.1	19.1	1	TIEEVVGR			RT	RT adjust	for start/stop	start	stop
415.242	417.245	13	15.8	20.8	1	LADLIER			16.6	0	16.6	14.1	19.1
415.242	530.329	15	15.8	20.8	1	LADLIER			18.3	0	18.3	15.8	20.8
415.242	645.356	13	15.8	20.8	1	LADLIER
328.708	278.184	12	11.9	16.9	1	TPIAVR		Cat catalase [Mus musculus]
328.708	345.224	16	11.9	16.9	1	TPIAVR
328.708	458.308	14	11.9	16.9	1	TPIAVR			measured
328.708	555.361	14	11.9	16.9	1	TPIAVR			RT	RT adjust	for start/stop	start	stop
456.749	303.177	22	12.7	17.7	1	NLPVGEAGR			14.4	0	14.4	11.9	16.9
456.749	343.185	14	12.7	17.7	1	NLPVGEAGR			15.2	0	15.2	12.7	17.7
456.749	489.241	20	12.7	17.7	1	NLPVGEAGR
456.749	588.309	22	12.7	17.7	1	NLPVGEAGR
456.749	685.362	14	12.7	17.7	1	NLPVGEAGR
456.235	393.224	14	17.6	22.6	1	LEEFFAR		G6pd glucose-6-phosphate 1-dehydrogenase X [Mus musculus]
456.235	540.292	14	17.6	22.6	1	LEEFFAR
456.235	669.335	14	17.6	22.6	1	LEEFFAR			measured
456.235	798.378	16	17.6	22.6	1	LEEFFAR			RT	RT adjust	for start/stop	start	stop
637.314	288.203	24	21.7	26.7	1	GGYFDEFGIIR			20.1	0	20.1	17.6	22.6
637.314	458.308	22	21.7	26.7	1	GGYFDEFGIIR			24.2	0	24.2	21.7	26.7
637.314	605.376	24	21.7	26.7	1	GGYFDEFGIIR
637.314	734.419	24	21.7	26.7	1	GGYFDEFGIIR
637.314	849.446	22	21.7	26.7	1	GGYFDEFGIIR
637.314	996.514	22	21.7	26.7	1	GGYFDEFGIIR
568.772	276.155	20	18.4	23.4	1	NDIAWNFEK		Gpx1 glutathione peroxidase 1 [Mus musculus]
568.772	423.223	22	18.4	23.4	1	NDIAWNFEK
568.772	537.266	16	18.4	23.4	1	NDIAWNFEK			measured
568.772	723.346	26	18.4	23.4	1	NDIAWNFEK			RT	RT adjust	for start/stop	start	stop
568.772	794.383	18	18.4	23.4	1	NDIAWNFEK			20.9	0	20.9	18.4	23.4
551.314	209.103	20	20.3	25.3	1	AHPLFTFLR			22.8	0	22.8	20.3	25.3
551.314	447.266	18	20.3	25.3	1	AHPLFTFLR
551.314	683.387	22	20.3	25.3	1	AHPLFTFLR
551.314	796.471	26	20.3	25.3	1	AHPLFTFLR
551.314	893.524	20	20.3	25.3	1	AHPLFTFLR
434.703	505.255	16	11.9	16.9	1	YAEC[160]GLR		Gpx4 phospholipid hydroperoxide glutathione peroxidase; nuclear isoform 1 precursor [Mus musculus]
434.703	634.297	16	11.9	16.9	1	YAEC[160]GLR
434.703	705.334	18	11.9	16.9	1	YAEC[160]GLR			measured
499.751	360.224	14	14.2	19.2	1	EFAAGYNVK			RT	RT adjust	for start/stop	start	stop
499.751	580.308	14	14.2	19.2	1	EFAAGYNVK			14.4	0	14.4	11.9	16.9
499.751	651.346	18	14.2	19.2	1	EFAAGYNVK			16.7	0	16.7	14.2	19.2
499.751	722.383	18	14.2	19.2	1	EFAAGYNVK
661.359	475.287	29	15.4	20.4	1	LNTIYQNNLTK		Gsr glutathione reductase; mitochondrial precursor [Mus musculus]
661.359	589.33	21	15.4	20.4	1	LNTIYQNNLTK
661.359	717.388	21	15.4	20.4	1	LNTIYQNNLTK			measured
661.359	880.452	21	15.4	20.4	1	LNTIYQNNLTK			RT	RT adjust	for start/stop	start	stop
661.359	993.536	29	15.4	20.4	1	LNTIYQNNLTK			17.9	0	17.9	15.4	20.4
661.359	1094.58	25	15.4	20.4	1	LNTIYQNNLTK			21.7	0	21.7	19.2	24.2
576.859	374.214	26	19.2	24.2	1	ALLTPVAIAAGR
576.859	558.335	22	19.2	24.2	1	ALLTPVAIAAGR
576.859	754.456	18	19.2	24.2	1	ALLTPVAIAAGR
576.859	855.504	20	19.2	24.2	1	ALLTPVAIAAGR
576.859	968.588	20	19.2	24.2	1	ALLTPVAIAAGR
466.751	261.159	15	12.6	17.6	1	FLQPGSQR		Gsta3 glutathione S-transferase A3 [Mus musculus]
466.751	447.231	21	12.6	17.6	1	FLQPGSQR
466.751	544.283	15	12.6	17.6	1	FLQPGSQR			measured
466.751	672.342	15	12.6	17.6	1	FLQPGSQR			RT	RT adjust	for start/stop	start	stop
496.792	305.181	24	17.6	22.6	1	AILNYIASK			15.1	0	15.1	12.6	17.6
496.792	418.266	20	17.6	22.6	1	AILNYIASK			20.1	0	20.1	17.6	22.6
496.792	581.329	18	17.6	22.6	1	AILNYIASK
496.792	695.372	16	17.6	22.6	1	AILNYIASK
496.792	808.456	16	17.6	22.6	1	AILNYIASK
508.298	288.203	22	14.1	19.1	1	ITQSNAILR		Gstm1 glutathione S-transferase Mu 1 [Mus musculus]
508.298	401.287	16	14.1	19.1	1	ITQSNAILR
508.298	472.324	20	14.1	19.1	1	ITQSNAILR			measured
508.298	586.367	20	14.1	19.1	1	ITQSNAILR			RT	RT adjust	for start/stop	start	stop
508.298	673.399	20	14.1	19.1	1	ITQSNAILR			16.6	0	16.6	14.1	19.1
508.298	801.457	18	14.1	19.1	1	ITQSNAILR			20.4	0	20.4	17.9	22.9
508.298	902.505	20	14.1	19.1	1	ITQSNAILR
520.295	234.144	25	17.9	22.9	1	YIATPIFSK
520.295	381.213	25	17.9	22.9	1	YIATPIFSK
520.295	591.35	19	17.9	22.9	1	YIATPIFSK
520.295	692.397	17	17.9	22.9	1	YIATPIFSK
520.295	763.434	17	17.9	22.9	1	YIATPIFSK
369.21	201.123	11	16	21	1	SLGLYGK		Gstp1 glutathione S-transferase P 1 [Mus musculus]
369.21	367.197	17	16	21	1	SLGLYGK
369.21	537.303	11	16	21	1	SLGLYGK			measured
789.396	724.326	25	19.8	24.8	1	YVTLIYTNYENGK			RT	RT adjust	for start/stop	start	stop
789.396	825.373	26	19.8	24.8	1	YVTLIYTNYENGK			18.5	0	18.5	16	21
789.396	988.437	26	19.8	24.8	1	YVTLIYTNYENGK			22.3	0	22.3	19.8	24.8
789.396	1101.52	26	19.8	24.8	1	YVTLIYTNYENGK
789.396	1214.61	26	19.8	24.8	1	YVTLIYTNYENGK
614.818	474.241	26	13.3	18.3	1	VEIIANDQGNR		Hspa1a heat shock 70 kDa protein 1A mouse
614.818	703.311	20	13.3	18.3	1	VEIIANDQGNR
614.818	774.348	20	13.3	18.3	1	VEIIANDQGNR			measured
614.818	887.432	20	13.3	18.3	1	VEIIANDQGNR			RT	RT adjust	for start/stop	start	stop
614.818	1000.52	20	13.3	18.3	1	VEIIANDQGNR			15.8	0	15.8	13.3	18.3
744.354	621.283	26	16.9	21.9	1	TTPSYVAFTDTER			19.4	0	19.4	16.9	21.9
744.354	643.306	24	16.9	21.9	1	TTPSYVAFTDTER
744.354	768.352	28	16.9	21.9	1	TTPSYVAFTDTER
744.354	839.389	28	16.9	21.9	1	TTPSYVAFTDTER
744.354	938.457	26	16.9	21.9	1	TTPSYVAFTDTER
638.325	561.287	23	16	21	1	ELISNASDALDK		Hsp90b1 heat shock protein 90kDa beta (Grp94); member 1 [Mus musculus]
638.325	648.319	21	16	21	1	ELISNASDALDK
638.325	719.356	23	16	21	1	ELISNASDALDK			measured
638.325	833.399	23	16	21	1	ELISNASDALDK			RT	RT adjust	for start/stop	start	stop
638.325	920.431	21	16	21	1	ELISNASDALDK			18.5	0	18.5	16	21
638.325	1033.52	21	16	21	1	ELISNASDALDK			21.6	0	21.6	19.1	24.1
594.343	628.341	19	19.1	24.1	1	SILFVPTSAPR
594.343	727.409	19	19.1	24.1	1	SILFVPTSAPR
594.343	874.478	19	19.1	24.1	1	SILFVPTSAPR
594.343	987.562	19	19.1	24.1	1	SILFVPTSAPR
621.844	671.419	19	18.4	23.4	1	DAGQISGLNVLR		Hspa9 stress-70 protein mitochondrial mouse
621.844	758.451	20	18.4	23.4	1	DAGQISGLNVLR
621.844	871.535	20	18.4	23.4	1	DAGQISGLNVLR			measured
667.372	589.355	22	22	27	1	AQFEGIVTDLIK			RT	RT adjust	for start/stop	start	stop
667.372	688.423	22	22	27	1	AQFEGIVTDLIK			20.9	0	20.9	18.4	23.4
667.372	858.529	22	22	27	1	AQFEGIVTDLIK			24.5	0	24.5	22	27
667.372	987.572	22	22	27	1	AQFEGIVTDLIK
667.372	1134.64	22	22	27	1	AQFEGIVTDLIK
478.276	363.231	15	14.8	19.8	1	TEPIPVTAK		Msra peptide methionine sulfoxide reductase [Mus musculus]
478.276	515.318	18	14.8	19.8	1	TEPIPVTAK
478.276	725.455	15	14.8	19.8	1	TEPIPVTAK			measured
571.314	329.193	20	16.7	21.7	1	VISAEEALPGR			RT	RT adjust	for start/stop	start	stop
571.314	442.277	22	16.7	21.7	1	VISAEEALPGR			17.3	0	17.3	14.8	19.8
571.314	513.314	18	16.7	21.7	1	VISAEEALPGR			19.2	0	19.2	16.7	21.7
571.314	642.356	18	16.7	21.7	1	VISAEEALPGR
571.314	929.468	20	16.7	21.7	1	VISAEEALPGR
485.292	379.216	15	16.3	21.3	1	VIFPAPTPK		Nnt NAD(P) transhydrogenase; mitochondrial precursor [Mus musculus]
485.292	610.355	17	16.3	21.3	1	VIFPAPTPK
485.292	757.424	15	16.3	21.3	1	VIFPAPTPK			measured
626.885	441.774	24	19.2	24.2	1	VALSPAGVQALVK			RT	RT adjust	for start/stop	start	stop
626.885	714.45	22	19.2	24.2	1	VALSPAGVQALVK			18.8	0	18.8	16.3	21.3
626.885	882.54	20	19.2	24.2	1	VALSPAGVQALVK			21.7	0	21.7	19.2	24.2
626.885	969.572	20	19.2	24.2	1	VALSPAGVQALVK
593.333	389.25	19	17.5	22.5	1	DLQNVNITLR		Phb prohibitin [Mus musculus]
593.333	502.334	19	17.5	22.5	1	DLQNVNITLR
593.333	616.377	21	17.5	22.5	1	DLQNVNITLR			measured
593.333	715.446	19	17.5	22.5	1	DLQNVNITLR			RT	RT adjust	for start/stop	start	stop
593.333	829.489	19	17.5	22.5	1	DLQNVNITLR			20	0	20	17.5	22.5
593.333	957.547	23	17.5	22.5	1	DLQNVNITLR			20.2	0	20.2	17.7	22.7
575.299	404.225	20	17.7	22.7	1	FDAGELITQR
575.299	517.309	20	17.7	22.7	1	FDAGELITQR
575.299	630.393	22	17.7	22.7	1	FDAGELITQR
575.299	759.435	22	17.7	22.7	1	FDAGELITQR
575.299	816.457	22	17.7	22.7	1	FDAGELITQR
575.299	887.494	22	17.7	22.7	1	FDAGELITQR
450.287	401.287	16	18.1	23.1	1	AQVSLLIR		Phb2 prohibitin-2 mouse
450.287	514.371	18	18.1	23.1	1	AQVSLLIR
450.287	601.403	16	18.1	23.1	1	AQVSLLIR			measured
450.287	700.471	14	18.1	23.1	1	AQVSLLIR			RT	RT adjust	for start/stop	start	stop
605.874	499.797	21	21.5	26.5	1	VLPSIVNEVLK			20.6	0	20.6	18.1	23.1
605.874	701.419	21	21.5	26.5	1	VLPSIVNEVLK			24	0	24	21.5	26.5
605.874	901.535	27	21.5	26.5	1	VLPSIVNEVLK
605.874	998.588	19	21.5	26.5	1	VLPSIVNEVLK
447.719	322.187	16	15	20	1	ADEGISFR		Prdx1 peroxiredoxin-1 [Mus musculus]
447.719	409.219	14	15	20	1	ADEGISFR
447.719	522.303	14	15	20	1	ADEGISFR			measured
447.719	579.324	16	15	20	1	ADEGISFR			RT	RT adjust	for start/stop	start	stop
447.719	708.367	14	15	20	1	ADEGISFR			17.5	0	17.5	15	20
503.771	505.276	22	16.2	21.2	1	IGYPAPNFK			18.7	0	18.7	16.2	21.2
503.771	576.314	18	16.2	21.2	1	IGYPAPNFK
503.771	673.366	16	16.2	21.2	1	IGYPAPNFK
503.771	836.43	16	16.2	21.2	1	IGYPAPNFK
503.771	893.451	16	16.2	21.2	1	IGYPAPNFK
395.209	359.24	16	12.2	17.2	1	SVDEALR		Prdx2 peroxiredoxin-2 [Mus musculus]
395.209	488.282	14	12.2	17.2	1	SVDEALR
395.209	603.309	12	12.2	17.2	1	SVDEALR			measured
395.209	702.378	12	12.2	17.2	1	SVDEALR			RT	RT adjust	for start/stop	start	stop
798.899	537.266	34	20.2	25.2	1	SAPDFTATAVVDGAFK			14.7	0	14.7	12.2	17.2
798.899	636.335	34	20.2	25.2	1	SAPDFTATAVVDGAFK			22.7	0	22.7	20.2	25.2
798.899	719.864	26	20.2	25.2	1	SAPDFTATAVVDGAFK
798.899	735.403	30	20.2	25.2	1	SAPDFTATAVVDGAFK
798.899	907.488	32	20.2	25.2	1	SAPDFTATAVVDGAFK
798.899	978.525	32	20.2	25.2	1	SAPDFTATAVVDGAFK
798.899	1079.57	26	20.2	25.2	1	SAPDFTATAVVDGAFK
603.833	251.15	25	15.8	20.8	1	HLSVNDLPVGR		Prdx3 peroxiredoxin 3 [Mus musculus]
603.833	428.261	25	15.8	20.8	1	HLSVNDLPVGR
603.833	541.345	23	15.8	20.8	1	HLSVNDLPVGR			measured
603.833	869.483	21	15.8	20.8	1	HLSVNDLPVGR			RT	RT adjust	for start/stop	start	stop
603.833	956.515	25	15.8	20.8	1	HLSVNDLPVGR			18.3	0	18.3	15.8	20.8
636.372	551.319	19	21.4	26.4	1	GLFIIDPNGVVK			23.9	0	23.9	21.4	26.4
636.372	613.366	20	21.4	26.4	1	GLFIIDPNGVVK
636.372	728.393	20	21.4	26.4	1	GLFIIDPNGVVK
636.372	841.477	20	21.4	26.4	1	GLFIIDPNGVVK
636.372	954.561	20	21.4	26.4	1	GLFIIDPNGVVK
812.884	670.363	32	19.6	24.6	1	DYGVYLEDSGHTLR		Prdx4 peroxiredoxin-4 [Mus musculus]
812.884	785.39	28	19.6	24.6	1	DYGVYLEDSGHTLR			measured
812.884	914.432	29	19.6	24.6	1	DYGVYLEDSGHTLR			RT	RT adjust	for start/stop	start	stop
812.884	1027.52	28	19.6	24.6	1	DYGVYLEDSGHTLR			22.1	0	22.1	19.6	24.6
812.884	1190.58	28	19.6	24.6	1	DYGVYLEDSGHTLR
545.3	351.202	25	17.2	22.2	1	LLADPTGAFGK		Prdx5 peroxiredoxin-5; mitochondrial precursor [Mus musculus]
545.3	677.361	19	17.2	22.2	1	LLADPTGAFGK
545.3	792.388	17	17.2	22.2	1	LLADPTGAFGK			measured
545.3	863.425	19	17.2	22.2	1	LLADPTGAFGK			RT	RT adjust	for start/stop	start	stop
545.3	976.509	19	17.2	22.2	1	LLADPTGAFGK			19.7	0	19.7	17.2	22.2
467.274	407.265	19	21.5	26.5	1	VNLAELFK			24	0	24	21.5	26.5
467.274	536.307	15	21.5	26.5	1	VNLAELFK
467.274	607.344	15	21.5	26.5	1	VNLAELFK
467.274	720.429	15	21.5	26.5	1	VNLAELFK
467.274	834.471	15	21.5	26.5	1	VNLAELFK
453.73	401.287	16	17.7	22.7	1	NFDEILR		Prdx6 peroxiredoxin-6 [Mus musculus]
453.73	530.329	16	17.7	22.7	1	NFDEILR
453.73	645.356	14	17.7	22.7	1	NFDEILR			measured
596.34	602.325	21	18	23	1	LSILYPATTGR			RT	RT adjust	for start/stop	start	stop
596.34	765.388	19	18	23	1	LSILYPATTGR			20.2	0	20.2	17.7	22.7
596.34	878.473	21	18	23	1	LSILYPATTGR			20.5	0	20.5	18	23
584.309	237.134	23	13	18	1	HVGDLGNVTAGK		Sod1 superoxide dismutase [Mus musculus]
584.309	275.171	27	13	18	1	HVGDLGNVTAGK
584.309	376.219	27	13	18	1	HVGDLGNVTAGK			measured
584.309	759.435	19	13	18	1	HVGDLGNVTAGK			RT	RT adjust	for start/stop	start	stop
584.309	931.484	19	13	18	1	HVGDLGNVTAGK			15.5	0	15.5	13	18
587.789	419.188	21	14.6	19.6	1	DGVANVSIEDR			17.1	0	17.1	14.6	19.6
587.789	532.272	21	14.6	19.6	1	DGVANVSIEDR
587.789	619.304	19	14.6	19.6	1	DGVANVSIEDR
587.789	718.372	21	14.6	19.6	1	DGVANVSIEDR
587.789	832.415	21	14.6	19.6	1	DGVANVSIEDR
587.789	903.453	19	14.6	19.6	1	DGVANVSIEDR
502.78	423.26	20	12.8	17.8	1	NVRPDYLK		Sod2 superoxide dismutase [Mn]; mitochondrial precursor [Mus musculus]
502.78	582.299	24	12.8	17.8	1	NVRPDYLK
502.78	745.362	20	12.8	17.8	1	NVRPDYLK			measured
502.78	858.446	18	12.8	17.8	1	NVRPDYLK			RT	RT adjust	for start/stop	start	stop
720.906	428.286	25	16.6	21.6	1	GDVTTQVALQPALK			15.3	0	15.3	12.8	17.8
720.906	669.429	23	16.6	21.6	1	GDVTTQVALQPALK			19.1	0	19.1	16.6	21.6
720.906	740.466	23	16.6	21.6	1	GDVTTQVALQPALK
720.906	839.534	23	16.6	21.6	1	GDVTTQVALQPALK
454.727	389.214	16	10.5	15.5	1	VGEFSGANK		Txn1 thioredoxin [Mus musculus]
454.727	476.246	16	10.5	15.5	1	VGEFSGANK
454.727	623.314	16	10.5	15.5	1	VGEFSGANK			measured
454.727	752.357	16	10.5	15.5	1	VGEFSGANK			RT	RT adjust	for start/stop	start	stop
454.727	809.378	16	10.5	15.5	1	VGEFSGANK			13	0	13	10.5	15.5
660.825	319.161	23	17.4	22.4	1	EAFQEALAAAGDK			19.9	0	19.9	17.4	22.4
660.825	390.198	21	17.4	22.4	1	EAFQEALAAAGDK
660.825	461.235	21	17.4	22.4	1	EAFQEALAAAGDK
660.825	532.272	21	17.4	22.4	1	EAFQEALAAAGDK
660.825	645.356	21	17.4	22.4	1	EAFQEALAAAGDK
660.825	716.393	21	17.4	22.4	1	EAFQEALAAAGDK
660.825	845.436	23	17.4	22.4	1	EAFQEALAAAGDK
508.803	303.202	24	16.4	21.4	1	TIGLETVGVK		Txnrd1 thioredoxin reductase 1; cytoplasmic isoform 2 [Mus musculus]
508.803	402.271	24	16.4	21.4	1	TIGLETVGVK
508.803	632.361	18	16.4	21.4	1	TIGLETVGVK			measured
508.803	802.466	16	16.4	21.4	1	TIGLETVGVK			RT	RT adjust	for start/stop	start	stop
634.372	615.357	24	18.1	23.1	1	LELTPVAIQAGR			18.9	0	18.9	16.4	21.4
634.372	811.478	22	18.1	23.1	1	LELTPVAIQAGR			20.6	0	20.6	18.1	23.1
634.372	912.526	20	18.1	23.1	1	LELTPVAIQAGR
634.372	1025.61	22	18.1	23.1	1	LELTPVAIQAGR
369.213	291.166	19	14.1	19.1	1	FVLSSGK		Calr calreticulin precursor [Mus musculus]
369.213	378.198	17	14.1	19.1	1	FVLSSGK
369.213	491.282	13	14.1	19.1	1	FVLSSGK			measured
369.213	590.35	15	14.1	19.1	1	FVLSSGK			RT	RT adjust	for start/stop	start	stop
502.774	372.698	16	16.3	21.3	1	LFPSGLDQK			16.6	0	16.6	14.1	19.1
502.774	560.303	16	16.3	21.3	1	LFPSGLDQK			18.8	0	18.8	16.3	21.3
502.774	647.335	22	16.3	21.3	1	LFPSGLDQK
502.774	744.388	18	16.3	21.3	1	LFPSGLDQK
435.258	329.182	14	14.6	19.6	1	VIPELNGK		Gapdh glyceraldehyde-3-phosphate dehydrogenase [Mus musculus]
435.258	431.261	20	14.6	19.6	1	VIPELNGK
435.258	560.303	20	14.6	19.6	1	VIPELNGK			measured
435.258	657.356	14	14.6	19.6	1	VIPELNGK			RT	RT adjust	for start/stop	start	stop
685.375	289.187	30	14.6	19.6	1	GAAQNIIPASTGAAK			17.1	0	17.1	14.6	19.6
685.375	346.208	30	14.6	19.6	1	GAAQNIIPASTGAAK			17.1	0	17.1	14.6	19.6
685.375	702.378	24	14.6	19.6	1	GAAQNIIPASTGAAK
685.375	815.462	22	14.6	19.6	1	GAAQNIIPASTGAAK
685.375	928.546	24	14.6	19.6	1	GAAQNIIPASTGAAK
685.375	1042.59	24	14.6	19.6	1	GAAQNIIPASTGAAK
480.759	461.246	17	12.3	17.3	1	VTDALNATR		Hspd1 heat shock protein 1 (chaperonin) [Mus musculus]
480.759	574.33	17	12.3	17.3	1	VTDALNATR
480.759	645.367	19	12.3	17.3	1	VTDALNATR			measured
480.759	760.394	15	12.3	17.3	1	VTDALNATR			RT	RT adjust	for start/stop	start	stop
428.238	417.245	17	13.1	18.1	1	GANPVEIR			14.8	0	14.8	12.3	17.3
428.238	516.314	17	13.1	18.1	1	GANPVEIR			15.6	0	15.6	13.1	18.1
428.238	613.366	13	13.1	18.1	1	GANPVEIR
428.238	727.409	13	13.1	18.1	1	GANPVEIR
572.796	504.241	26	13.7	18.7	1	VTLTPEEEAR		Ldha L-lactate dehydrogenase A chain isoform 1 [Mus musculus]
572.796	730.336	20	13.7	18.7	1	VTLTPEEEAR
572.796	831.384	20	13.7	18.7	1	VTLTPEEEAR			measured
572.796	944.468	20	13.7	18.7	1	VTLTPEEEAR			RT	RT adjust	for start/stop	start	stop
457.295	303.177	14	16.2	21.2	1	LVIITAGAR			16.2	0	16.2	13.7	18.7
457.295	374.214	14	16.2	21.2	1	LVIITAGAR			18.7	0	18.7	16.2	21.2
457.295	475.262	16	16.2	21.2	1	LVIITAGAR
457.295	588.346	14	16.2	21.2	1	LVIITAGAR
457.295	701.43	14	16.2	21.2	1	LVIITAGAR
714.82	1152.5	25	13.9	18.9	1	FESNFNTQATNR		lysozyme
714.82	951.46	27	13.9	18.9	1	FESNFNTQATNR
714.82	804.4	27	13.9	18.9	1	FESNFNTQATNR			measured
523.27	673.38	19	17.6	22.6	1	GTDVQAWIR			RT	RT adjust	for start/stop	start	stop
523.27	545.32	21	17.6	22.6	1	GTDVQAWIR			16.4	0	16.4	13.9	18.9
523.27	474.28	21	17.6	22.6	1	GTDVQAWIR			20.1	0	20.1	17.6	22.6
500.775	389.214	16	15.9	20.9	1	NDLAVVDVR		Ncl nucleolin [Mus musculus]
500.775	488.282	16	15.9	20.9	1	NDLAVVDVR
500.775	587.351	16	15.9	20.9	1	NDLAVVDVR			measured
500.775	658.388	16	15.9	20.9	1	NDLAVVDVR			RT	RT adjust	for start/stop	start	stop
500.775	771.472	16	15.9	20.9	1	NDLAVVDVR			18.4	0	18.4	15.9	20.9
470.76	423.223	23	18.4	23.4	1	GIAYIEFK			20.9	0	20.9	18.4	23.4
470.76	536.307	15	18.4	23.4	1	GIAYIEFK
470.76	699.371	15	18.4	23.4	1	GIAYIEFK
470.76	770.408	15	18.4	23.4	1	GIAYIEFK
753.89	1106.55	28	18	23	1	ISSLLEEQFQQGK		Rsp8
753.89	993.46	28	18	23	1	ISSLLEEQFQQGK
753.89	864.42	28	18	23	1	ISSLLEEQFQQGK			measured
753.89	735.38	28	18	23	1	ISSLLEEQFQQGK			RT	RT adjust	for start/stop	start	stop
753.89	607.32	28	18	23	1	ISSLLEEQFQQGK			20.5	0	20.5	18	23
859.95	1179.58	31	18.4	23.4	1	IIDVVYNASNNELVR			20.9	0	20.9	18.4	23.4
859.95	1016.51	31	18.4	23.4	1	IIDVVYNASNNELVR
859.95	902.47	31	18.4	23.4	1	IIDVVYNASNNELVR
859.95	831.43	31	18.4	23.4	1	IIDVVYNASNNELVR
523.285	661.362	25	5	35	1	LSSPATLNSR		trypsin autolysis
523.285	758.415	19	5	35	1	LSSPATLNSR
523.285	845.447	17	5	35	1	LSSPATLNSR			measured
523.285	932.479	21	5	35	1	LSSPATLNSR			RT	RT adjust	for start/stop	start	stop
421.758	472.287	17	5	35	1	VATVSLPR			17.1			5	35
421.758	571.356	15	5	35	1	VATVSLPR			19			5	35
421.758	672.403	15	5	35	1	VATVSLPR
421.758	743.441	17	5	35	1	VATVSLPR
